# Supplementary material for: A systematic review of ultrasound-mediated drug delivery to the eye and critical insights to facilitate a timely path to the clinic
Source: Theranostics. 2023 Jun 19;13(11):3582–638. doi: 10.7150/thno.82884 (PMC10334839; doi:10.7150/thno.82884)
Supplement: Supplementary file 2 — Supplementary table S2: data characterisation. [file thnov13p3582s2.xlsx]

## Sheet: Central characteristics sheet
									ARRIVE 2.0 assessment of study quality
Number	Author	Year	Journal	Title	Primary outcome	Comparator	Author-identified gaps in knowledge after study completion (i.e identified next steps to progress research)	Results from study	1. Study design		2. Sample size		3. Inclusion and exclusion criteria			4. Randomisation		5. Blinding	6. Outcome measures		7. Statistical methods		8. Experimental animals		9. Experimental procedures				10. Results		Total YES	Total NO	Total N/A	final score	11. Abstract	12. Background		13. Objectives	14. Ethical statement	15. Housing and husbandry	16. Animal care and monitoring			17. Interpretation/ scientific implications		18. Generalisability/ translation	19. Protocol registration	20. Data access	21a. Declaration of interests
									1a.	1b.	2a.	2b.	3a.	3b.	3c.	4a.	4b.	5a	6a.	6b.	7a.	7b.	8a.	8b.	9a.	9b.	9c.	9d.	10a.	10b.					11a.	12a.	12b.	13a.	14a.	15a.	16a.	16b.	16c.	17a.	17b.	18a.	19a.	20a.	21a.
1	Zderic, V., S. Vaezy, R. W. Martin and J. I. Clark	2002	J Ultrasound Med	Ocular drug delivery using 20-kHz ultrasound	1. To determine if 20-KHz ultrasound - which is effective in transdermal drug delivery - can increase the corneal permeability of different lipophilic drugs	Non-sonicated corneal dissections	1. Determine reversibility of structural corneal changes 2. Determine the increased permeability at various US intensities, frequencies, exposure durations and temperatures 3. Resolve the mechanisms of US effects on the cornea	1. Corneal permeability of atenolol, carteolol, timolol and betaxolol was increased with simultaneous US exposure of durations above 30minutes and 60 minutes (and 10minutes for timolol). 2. US exposure prior to drug administration only yielded significant increased permeability in certeolol and timolol 3. Betaxolol, the most lipophilic of the 4 drugs, showed the greatest increased permeability af…	YES	YES	NO	NO	NO	NO	NO	NO	NO	NO	YES	YES	NO	NO	NO	NO	YES	YES	N/A	NO	YES	NO	7	14	1	0.333333	NO	YES	NO	YES	NO	NO	YES	YES	N/A	YES	NO	NO	NO	NO	NO
2	V.; Clark Zderic, J. I.; Vaezy, S.	2004	J Ultrasound Med	Drug delivery into the eye with the use of ultrasound	1. To determine if 880-KHz ultrasound can improve the permeability of a hydrophilic compound delivered through the cornea 2. To assess the histological changes caused by ultrasound over time	Exposure to drug solution without ultrasound (controls and treatment from separate rabbits)	1. A detailed study of all eye structures needs to be performed post US to determine the feasibility of clinical application	1. Increasing sonication pressure increases scleral permeability of hydrophilic compounds up to 10-fold 2. Structural pertubations due to ultrasound appear to be reversible	YES	YES	NO	NO	NO	NO	NO	NO	NO	NO	YES	YES	NO	NO	NO	NO	NO	NO	NO	YES	YES	NO	6	16	0	0.272727	NO	YES	NO	YES	NO	NO	YES	YES	NO	YES	YES	YES	NO	NO	NO
3	V.; Clark Zderic, J. I.; Martin, R. W.; Vaezy, S.	2004	Cornea	Ultrasound-enhanced transcorneal drug delivery	1. To determine the mechanisms by which ultrasound improves drug delivery through the sclera using electron microscopy	Non-sonicated corneal dissections		1. Increasing sonication pressure increases the delivery of water soluble drug across the rabbit cornea 2. Sonication appear to increase dye delivery by disrupting the two surface layers of the corneal epithelium, which contain tight junctions and would normally represent a barrier to hydrophilic compounds, thus the damage to the surface epithelium is likely the primary mechanism of improved dye …	YES	YES	NO	NO	YES	NO	NO	NO	YES	NO	YES	YES	NO	NO	NO	NO	YES	YES	N/A	YES	YES	NO	10	11	1	0.47619	NO	YES	YES	YES	NO	N/A	YES	NO	N/A	YES	NO	YES	NO	NO	YES
4	Sonoda, S., K. Tachibana, E. Uchino, A. Okubo, M. Yamamoto, K. Sakoda, T. Hisatomi, K. H. Sonoda, Y. Negishi, Y. Izumi, S. Takao and T. Sakamoto	2006	Invest Ophthalmol Vis Sci	Gene transfer to corneal epithelium and keratocytes mediated by ultrasound with microbubbles	1. To determine if ultrasound+MBs may be used to transfect corneal epithelia	Exposure to ultrasound-only, Plasmid only, and Ultrasoun+plasmid without Microbubbles	1. US parameters need to be optimized to improve transfection efficiencies in this tissue 2. Studies using alternate gene delivery vehicles combined with ultrasound need to be conducted to evaluate the potential to improve gene transfection efficiency	1. Ultrasound+MBs significantly increases transfection efficiency over controls 2. Increasing sonication pressure increases transfection efficiency of corneal cells 3. 48 hours post sonication, nil corneal side effects are observed	YES	YES	NO	NO	YES	NO	YES	NO	NO	YES	YES	YES	NO	YES	YES	NO	YES	YES	NO	YES	YES	NO	13	9	0	0.590909	NO	YES	YES	YES	YES	NO	YES	YES	NO	YES	YES	YES	NO	NO	YES
5	T.; Sonoda Yamashita, S.; Suzuki, R.; Arimura, N.; Tachibana, K.; Maruyama, K.; Sakamoto, T.	2007	Exp Eye Res	A novel bubble liposome and ultrasound-mediated gene transfer to ocular surface: RC-1 cells in vitro and conjunctiva in vivo	1. To assess the transfection efficiency of plasmis when sonicated in the pressence of echogenic liposomes	US+Optison Microbubbbles+plasmid, Plasmid only, Plasmid+US only	1. Studies on the effect of further alteration to liposomal PEG groups, with the intention of improved cell targetability are needed	1. ELIPs significantly improve transfection efficiency after sonication and the type and structure of microbubbles paried with plasmid impact transfection efficiency	YES	YES	NO	NO	YES	NO	NO	NO	NO	YES	YES	YES	YES	NO	YES	NO	YES	YES	NO	YES	YES	NO	12	10	0	0.545455	NO	YES	YES	YES	YES	NO	YES	YES	NO	YES	YES	YES	NO	NO	NO
6	Peeters, L., I. Lentacker, R. E. Vandenbroucke, B. Lucas, J. Demeester, N. N. Sanders and S. C. De Smedt	2008	Invest Ophthalmol Vis Sci	Can ultrasound solve the transport barrier of the neural retina?	1. To determine if ultrasound may be used to improve the delivery of plasmid filled liposomes through the neural retina, to the retinal pigment epithelium	Alternate untreated eyes from the same animal	Nil	1. Ultrasound is capable of improving the intracelular delivery of nanoparticles into RPE cells, across the neural cell layer. 2. Smaller nanoparticles require less sonication duration to be taken up into cells compared to larger nanoparticles	YES	YES	NO	NO	NO	NO	NO	NO	NO	NO	YES	YES	NO	NO	NO	NO	YES	YES	N/A	YES	NO	NO	7	14	1	0.333333	NO	YES	YES	YES	NO	N/A	N/A	N/A	N/A	YES	YES	YES	NO	NO	NO
7	X.; Li Zheng, H.; Du, L.; Wang, H.; Gu, Q.	2009	Asian Biomedicine	In vivo and in vitro effects of ultrasound or/and microbubbles on recombinant adeno-associated virus-mediated transgene expression in the retina	1. To determine the efficacy of UTMD-mediated transfection of rat retina using viral vectors	rAAv only group, rAAV+MB only group rAAV+US only group	Nil	1. The combination of ultrasound, microbubbles and rAAV increases the area, intensity and speed of plasmid expression in rats using UTMD	YES	YES	NO	NO	NO	NO	NO	NO	NO	NO	YES	YES	NO	NO	YES	NO	YES	YES	NO	YES	NO	NO	8	14	0	0.363636	NO	YES	YES	YES	YES	NO	YES	YES	NO	YES	NO	YES	NO	NO	YES
8	Xi-yuan; Liao Zhou, Qing; Pu, Yi-min; Tang, Yong-qiang; Gong, Xiao; Li, Jia; Xu, Yan; Wang, Zhi-gang	2009	Chinese medical journal	Ultrasound-mediated microbubble delivery of pigment epithelium-derived factor gene into retina inhibits choroidal neovascularization	1. To investigate whether ultrasound-mediated microbubble destruction may be used to deliver plasmid to RPE cells 2. To assess the impact of PEGF transfection on extent of choroidal neovascularisation using different transfection techniques	Untreated eyes from control animals	1. Future investigations are needed to further improve ultrasound-mediated microbubble destruction with the intent to reduce the non-specific transfection of other layers of the retina, and to increase gene concentration in microbubbles	1. Intravitreal injection of microbubbles and plasmid, coupled with ultrasound appears as effective as lipofectamine over shorter time periods, and is more effective over longer time periods, at transfectin RPE cells 2. PEGF transfection of RPE is an effective method of reducing choroidal neovascularisation	YES	NO	NO	NO	NO	NO	NO	NO	NO	NO	YES	NO	YES	NO	YES	NO	YES	YES	NO	YES	NO	NO	7	15	0	0.318182	YES	YES	YES	YES	NO	NO	YES	NO	NO	YES	NO	YES	NO	NO	NO
9	H. L.; Zheng Li, X. Z.; Wang, H. P.; Li, F.; Wu, Y.; Du, L. F.	2009	Gene therapy	Ultrasound-targeted microbubble destruction enhances AAV-mediated gene transfection in human RPE cells in vitro and rat retina in vivo	1. To assess the efficacy and safety of ultrasound-targeted microbubble destruction mediated AAV transfection of rat retina	AAV-only treated mice AAV+MB treated mice AAV+US treated mice	1. Further evaluation of ultrasound-mediated threat to vision is needed, especially for eventual clinical application	1. UTMD-mediated transfection efficiently transfects retinal cells after subretinal injection of MB+AAV 2. The tranfection of UTMD-mice occurred earlier, but was no longer significantly different after 35 days	YES	YES	YES	NO	NO	NO	YES	NO	NO	YES	YES	YES	YES	NO	YES	NO	YES	YES	NO	YES	YES	NO	13	9	0	0.590909	NO	YES	NO	YES	NO	NO	YES	NO	NO	YES	NO	YES	NO	NO	NO
10	J.; Zhou Luo, X.; Diao, L.; Wang, Z.	2010	Journal of International Medical Research	Experimental research on wild-type p53 plasmid transfected into retinoblastoma cells and tissues using an ultrasound microbubble intensifier	1. To assess the efficacy of ultrasound-targeted microbubble destruction-mediated transfection of intraocular Y79 xenografts in mice	Non-sonicated mice (with alternate administration method)	Nil	UTMD-mediated transfection successfully transfected Y79 cells in an intraocular xenograft model, but no assessment of treatment efficacy was made	YES	YES	YES	NO	YES	NO	NO	NO	NO	NO	YES	YES	NO	NO	NO	NO	YES	NO	NO	YES	NO	NO	8	14	0	0.363636	NO	YES	NO	YES	YES	NO	NO	NO	NO	NO	NO	NO	NO	NO	YES
11	T.; Han Li, Y.; Zhang, H.; Xu, L. J.; Xiang, Y.	2010	Chinese Ophthalmic Research	Targeting therapy of pigment epithelium derived factor mediated by ultrasound activated immunoliposome for choroidal neovascularization aka. Targeting therapy of choroidal neovascularization by use of polypeptide and pedf loaded immunoliposomes under ultrasound exposure	To assess the efficacy of ultrasound-mediated blood-retinal delivery of free PEDF, liposome encapsulated PEDF and immuno-nano-liposome encapsulated PEDF compared to intravitreal injection of free PEDF on the extent of choroidal neovascularization	PEDF injected by tail vein, intravitreally administered PEDF	Nil	Intravitreally injected PEDF improves CNV to a greater extent than all IV delivery methods, except when combining a VEGF2-receptor targeting drug-filled liposome with ultrasound	YES	YES	YES	NO	NO	YES	YES	NO	NO	NO	YES	YES	YES	NO	NO	NO	NO	YES	NO	YES	YES	NO	11	11	0	0.5	YES	NO	NO	YES	NO	NO	YES	NO	NO	YES	NO	YES	NO	NO	NO
12	W.; Liu Xie, S.; Su, H.; Wang, Z.; Zheng, Y.; Fu, Y.	2010	Academic Radiology	Ultrasound microbubbles enhance recombinant adeno-associated virus vector delivery to retinal ganglion cells in vivo	1. To assess the efficacy of UTMD-mediated transfection of retinal ganglion cells after intravitreal injection of rAAV-eGFP	PBS-only, AAV-only AAV+US only	Further experimentation is required to increase the transfection efficiency, potentially by developing specific microbubbles and viral vectors to enhance gene transfection rates	1. Increasing sonication power significantly increases damage to the retina, resulting in inflammation and vitreous hemorrhage 2. UTMD-mediated viral transfection of retinal ganglion cells is a more efficient transfection method compared to virus administered alone of even with US	YES	YES	YES	NO	YES	YES	YES	NO	NO	YES	YES	YES	YES	NO	YES	NO	YES	YES	NO	YES	YES	NO	15	7	0	0.681818	YES	YES	NO	YES	NO	NO	YES	YES	NO	YES	NO	NO	NO	NO	NO
13	Cheung, A. C., Y. Yu, D. Tay, H. S. Wong, R. Ellis-Behnke and Y. Chau	2010	Journal of Therapeutic Ultrasound	Ultrasound-enhanced intrascleral delivery of protein	1. To determine the extent of protein penetration into sclera using ultrasound	Non-sonicated controls	1. Would lower frequencies than the ones tested here improve scleral permeability?	1. Ultrasound-mediated improved transcleral delivery of protein appears to be primarily due to improved diffusion, as opposed to bulk flow or acoustic streaming. 2. Repeated ultrasound treaments appear to enhance permeability to a similar degree compared to initial treatments, when reapplied after 15 minutes 3. Ultrasound-enhanced scleral permeability lasts for less than 15 minutes, before permea…	YES	YES	NO	NO	NO	NO	NO	NO	NO	NO	YES	YES	YES	NO	NO	NO	YES	YES	N/A	YES	YES	NO	9	12	1	0.428571	YES	YES	YES	YES	YES	N/A	NO	YES	N/A	YES	NO	YES	NO	NO	NO
14	Laura; Boudinet Kowalczuk, Michèle; El Sanharawi, Mohamed; Touchard, Elodie; Naud, Marie-Christine; Saïed, Amena; Jeanny, Jean-Claude; Behar-Cohen, Francine; Laugier, Pascal	2011	Ultrasound in medicine & biology	In vivo gene transfer into the ocular ciliary muscle mediated by ultrasound and microbubbles	1. To assess the feasibility of using ultrasound and microbubbles to transfect ciliary muscle	Plasmid only, Plasmid + MB Plasmid + US	1. Optimized ultrasound parameters are required to improve transfection efficiency	Ultrasound-mediated transfection of ciliary muscle is improved by the presence of microbubbles, but expression duration is limited, significantly reducing within 30 days	YES	YES	YES	NO	YES	YES	YES	NO	NO	NO	YES	YES	YES	YES	YES	NO	YES	YES	NO	YES	YES	NO	15	7	0	0.681818	YES	YES	YES	YES	NO	NO	YES	NO	NO	YES	NO	YES	NO	NO	NO
15	X.; Ji Zheng, P.; Hu, J.	2011	Bosn J Basic Med Sci	Sonoporation using microbubbles promotes lipofectamine-mediated siRNA transduction to rat retina	1. To assess the efficacy of UTMD in delivering siRNA into retinal cells in vivo, compared to lipofectamine	Non-sonicated rats	1. It is currently unknown the specific mechanisms by which UTMD stimulates the uptake of liposomes	1. The combination of ultrasound, MBs and lipofectamine significantly improves uptake of Cy3-siRNA compared to lipofectamine only, lipofectamine and ultrasound, and ultrasound and microbubbles.	YES	YES	YES	NO	NO	YES	YES	NO	NO	NO	YES	YES	YES	NO	YES	NO	YES	YES	NO	YES	YES	NO	13	9	0	0.590909	YES	YES	YES	YES	YES	NO	YES	YES	NO	YES	NO	YES	NO	NO	YES
16	Park, Juyoung, Yongzhi Zhang, Natalia Vykhodtseva, James D. Akula and Nathan J. McDannold	2012	Curr Eye Res	Targeted and Reversible Blood-Retinal Barrier Disruption via Focused Ultrasound and Microbubbles	1. To determine if ophthalmic ultrasound combined with systemically administered microbubbles can disrupt the blood-retinal-barrier	Non-sonicated rats		1. Focussed ultrasound is capable of disrupting the blood-retinal barrier in the presence of systemically circulating microbubbles. 2. Increasing sonication pressure increases the extent of disruption, but also increases the extravasation of erythrocytes into retinal parenchyma. 3. Blood-retinal barrier permeability is restored within 3 hours post sonication	YES	YES	YES	NO	NO	YES	YES	NO	NO	NO	YES	YES	YES	NO	NO	NO	YES	YES	NO	YES	YES	NO	12	10	0	0.545455	YES	YES	NO	YES	YES	NO	YES	YES	NO	YES	YES	YES	NO	NO	YES
17	Sonoda, S., K. Tachibana, T. Yamashita, M. Shirasawa, H. Terasaki, E. Uchino, R. Suzuki, K. Maruyama and T. Sakamoto	2012	J Ophthalmol	Selective gene transfer to the retina using intravitreal ultrasound irradiation	1. To determine the efficacy of intravitreal ultrasound on plasmid delivery into the retina	Non-sonicated rabbits		1. Intravitreally administered ultrasound is capable of transfecting rabbit retinal cells when combined with an intravitreal injection of plasmid and microbubbles	YES	YES	YES	NO	NO	YES	YES	NO	NO	NO	YES	YES	NO	NO	YES	NO	YES	YES	NO	YES	YES	NO	12	10	0	0.545455	YES	YES	NO	YES	YES	NO	YES	YES	NO	YES	NO	YES	NO	NO	NO
18	Zheng, X., L. Du, H. Wang and Q. Gu	2012	J Gene Med	A novel approach to attenuate proliferative vitreoretinopathy using ultrasound-targeted microbubble destruction and recombinant adeno-associated virus-mediated RNA interference targeting transforming growth factor-β2 and platelet-derived growth factor-B	1. To evaluate the efficacy of UTMD-mediated intravitreal siRNA delivery on the progression of proliferative vitreoretinopathy in a PVR mouse model	Saline-only control, Control-siRNA-only TGF-b2-siRNA-only PDGF-B-siRNA-only TGF-b2-siRNA + PDGF-B-siRNA only		1. UTMD+TGF-b2-siRNA+PDGF-B-siRNA reduces 14 and 28-day macroscopic and biological markers of proliferative retinopathy compared to all other groups.	YES	YES	YES	NO	NO	NO	YES	NO	NO	NO	YES	YES	YES	NO	YES	NO	YES	YES	NO	YES	YES	NO	12	10	0	0.545455	YES	YES	NO	YES	NO	NO	YES	YES	NO	YES	NO	YES	NO	NO	YES
19	Lamy, R., E. Chan, H. Zhang, V. A. Salgaonkar, S. D. Good, T. C. Porco, C. J. Diederich and J. M. Stewart	2013	Eur J Pharm Sci	Ultrasound-enhanced penetration of topical riboflavin into the corneal stroma	1. To determine if ultrasound can improve the permeation of riboflavin through the corneal stroma	Riboflavin only, Riboflavin only with the epithelium removed		1. Ultrasound significantly improves riboflavin penetration into the cornea compared to non-sonicated corneas, potentially through disruptions in the epithelial layer. Comparatively, soaking eyes in riboflavin after removing the epithelium significantly improved riboflavin uptake compared to sonication with the epithelium intact	YES	YES	YES	NO	YES	YES	YES	NO	YES	NO	YES	YES	YES	NO	NO	NO	YES	YES	N/A	YES	NO	NO	13	8	1	0.619048	YES	YES	NO	YES	NO	N/A	N/A	N/A	N/A	YES	NO	YES	NO	NO	YES
20	M.; Patel Nabili, H.; Mahesh, S. P.; Liu, J.; Geist, C.; Zderic, V.	2013	Ultrasound Med Biol	Ultrasound-enhanced delivery of antibiotics and anti-inflammatory drugs into the eye	1. To investigate ultrasound enhancement of the delivery of ocular drugs through the cornea	Non-sonicated controls	1. The molecules used in this study had similar physicochemical properties, but varied widely in their penetration, the reason for this is not yet known	1. Ultrasound may improve the delivery of compounds into the eye through a range of parameters, however the characteristics of the delivered compound impact the magnitude of delivery, even in compounds with comparable hydrophilicity 2. Ultrasound-mediated corneal permeability appears to be most effective at lower frequencies (400-600KHz) and higher intensities (0.8-1.0!/CM^2), however these param…	YES	YES	NO	NO	YES	NO	NO	NO	NO	NO	YES	YES	NO	NO	NO	NO	YES	YES	N/A	YES	NO	NO	8	13	1	0.380952	YES	YES	YES	YES	NO	N/A	N/A	N/A	N/A	YES	NO	YES	NO	NO	NO
21	Wai-Leung Langston; Wong Suen, Hoi Sang; Yu, Yu; Lau, Laurence Chi Ming; Lo, Amy Cheuk-Yin; Chau, Ying	2013	Investigative ophthalmology & visual science	Ultrasound-mediated transscleral delivery of macromolecules to the posterior segment of rabbit eye in vivo	1. To investigate the potential for low frequency ultrasound to deliver macromolecules to the posterior segment of the eye	Non-sonicated controls	Nil identified	1. Low frequency ultrasound is capable of delivering 70kDa dextrans to the posterior segment. 2. Repeated applications of ultrasound significantly increased delivery of dextran, with no evidence of deleterious effect 3. The sclera remains permeable for at least 7 days after three sonications, with Nil dextran penetrance detected by day 14	YES	YES	NO	NO	NO	NO	YES	NO	NO	NO	YES	YES	YES	YES	NO	NO	YES	YES	NO	YES	YES	NO	11	11	0	0.5	YES	YES	YES	YES	YES	NO	YES	YES	NO	YES	NO	YES	NO	NO	YES
22	R.; Zhou Gao, X.; Yang, Y.; Wang, Z.	2014	Ultrasound in Medicine and Biology	Transfection of wtp53 and Rb94 Genes Into Retinoblastomas of Nude Mice by Ultrasound-Targeted Microbubble Destruction	1. To assess the efficacy of UTMD-mediated trans-blood-retinal barrier transfection of retinoblastoma xenografts	Nil plasmid control Blank plasmid control Rb94-only plasmid wtp53-only plasmid	1. Tranfection efficiency of the dual-recombinant gene was poorer than either single injected plasmid. Whilst it is possible this is due to the higher MW of the dual-gene plasmid, the size/transfection kinetics of blood-retinal barrier transfection needs to be elucidated 2. The interactions between wtp53 and Rb94 genes and how their combination can provide positive anti-tumour effects needs to be…	1. UTMD-mediated transfection of retinoblastomas across the blood-retinal barrier significantly increases expression of selected plasmids, and apoptosis 2. The combination of multiple chemotherapeutic gene targets is more effective at inducing cancer cell apoptosis than individual gene transfection	YES	YES	NO	NO	NO	NO	NO	NO	NO	NO	YES	YES	YES	NO	YES	YES	YES	YES	NO	YES	YES	NO	11	11	0	0.5	YES	YES	NO	YES	YES	YES	YES	NO	NO	YES	NO	YES	NO	NO	YES
23	M.; Shenoy Nabili, A.; Chawla, S.; Mahesh, S.; Liu, J.; Geist, C.; Zderic, V.	2014	Journal of Therapeutic Ultrasound	Ultrasound-enhanced ocular delivery of dexamethasone sodium phosphate: An in vivo study	1. To determine ideal sonication parameters to deliver dexamethasone to the anterior segment of the eye through the cornea	Non-sonicated controls	1. Macroscopic and histological assessment of corneal damage was undertaken in the acute setting post sonication, longer term assessment of corneal epithelial recovery after single and multiple sonicatons needs to be conducted	1. A lower (0.4MHz) frequency correlates to improved dexamethasone delivery to the anterior segment compared to higher (0.6MHz) frequency ultrasound compared to Nil sonication. 2. Dexamethasone delivery appear to correlate to epithelial damage	YES	YES	YES	NO	NO	YES	YES	NO	NO	NO	YES	YES	NO	NO	NO	NO	YES	YES	N/A	YES	YES	NO	11	10	1	0.52381	YES	YES	YES	YES	YES	N/A	YES	YES	N/A	YES	YES	YES	NO	NO	YES
24	Huang, D., L. Wang, Y. Dong, X. Pan, G. Li and C. Wu	2014	Int J Pharm	A novel technology using transscleral ultrasound to deliver protein loaded nanoparticles	1. To determine the sustained release and retention efficiency of nanoparticle-loaded protein when delivered transclerally using ultrasound	Non-nanoparticle bound controls	1. Controlled release of intrasclerally delivered drugs needs to be assessed in vivo, to include various effects such as circulation, on ciontrolled release drug delivery to the posterior segment	1. Silk fibroin nanoparticles significantly improve the permeability coefficients of bound proteins 2. Ultrasound improves transscleral permeability coefficients, but the combination of silk fibroin nanopraticle and ultrasound vastly improves transsceral permeability compared to non-bound protein and ultrasound. In addition, nanoparticle permeability without ultrasound is better than free protein…	YES	YES	NO	NO	NO	NO	NO	NO	NO	NO	YES	YES	NO	NO	YES	NO	YES	YES	N/A	YES	NO	NO	8	13	1	0.380952	YES	YES	NO	YES	YES	N/A	YES	YES	N/A	YES	NO	YES	NO	NO	NO
25	S. K.; Zhou Murugappan, Y.	2015	Curr Eye Res	Transsclera Drug Delivery by Pulsed High-Intensity Focused Ultrasound (HIFU): An Ex Vivo Study	1. To investigate the feasibility of HIFU on transscleral drug delivery	Non-sonicated controls	1. This method needs to be combined with nanoparticle drug delivery to attempt to improve efficiency of delivery	1. Pulsed HIFU is capable of improving dye delivery into the sclera 2. Increasing pulse length increases extent of penetration into sclera 3. This study does not investigate transscleral drug delivery, but rather intrascleral delivery only 4. HIFU appears to deliver drug primarily through acoustic streaming, as opposed to diffusion, as eyes were immediately removed and processed following sonicat…	YES	YES	NO	NO	NO	NO	NO	NO	NO	NO	YES	YES	YES	NO	NO	NO	NO	YES	N/A	NO	NO	NO	6	15	1	0.285714	NO	YES	NO	YES	YES	N/A	N/A	N/A	N/A	YES	NO	YES	NO	NO	YES
26	C.; Qian Wan, J.; Li, F.; Li, H.	2015	Molecular medicine reports	Ultrasound-targeted microbubble destruction enhances polyethylenimine-mediated gene transfection in vitro in human retinal pigment epithelial cells and in vivo in rat retina	1. To investigate the feasibility of UTMD-mediated transfection of rat retina, aided by plasmid-polyethylenimine conjugates	Non-sonicated controls		1. Whilst polyethylenimine was mildly effective at transfecting retinal tissue alone, the addition of UTMD significantly improved the transfection efficiency	YES	YES	YES	NO	NO	NO	YES	NO	NO	NO	YES	YES	YES	NO	YES	NO	YES	YES	NO	YES	YES	NO	12	10	0	0.545455	YES	YES	NO	YES	NO	NO	YES	YES	NO	YES	NO	YES	NO	NO	NO
27	H.; Qian Li, J.; Yao, C.; Wan, C.; Li, F.	2016	Journal of Gene Medicine	Combined ultrasound-targeted microbubble destruction and polyethylenimine-mediated plasmid DNA delivery to the rat retina: Enhanced efficiency and accelerated expression	1. To assess the enhancement of UTMD on PEI-mediated retinal cell transfection 2. To assess the possibility of prolonged and accelerated plasmid expression using a combination of PEI and UTMD	Non-sonicated controls Plasmid+MB comparator Plasmid+US comparator		1. The combination of PEI/plasmid and UTMD significantly increases transfection efficiency of retinal cells	YES	YES	YES	NO	NO	YES	YES	NO	NO	YES	YES	YES	YES	NO	YES	NO	YES	YES	NO	YES	NO	NO	13	9	0	0.590909	YES	YES	NO	YES	NO	NO	YES	YES	NO	YES	YES	YES	NO	NO	YES
28	Wai-Leung Langston; Jiang Suen, Jun; Wong, Hoi Sang; Qu, Jianan; Chau, Ying	2016	Ultrasound in Medicine & Biology	Examination of Effects of Low-Frequency Ultrasound on Scleral Permeability and Collagen Network	1. To investigate the structural alterations in scleral tissue caused by ultrasound-mediated transscleral drug delivery	Non-sonicated controls		1. Transcleral ultrasound is capable of increasing the penetration of proteins into the sclera at a range of acoustic intensities. Increasing intensity in the range of causing stable cavitation improves penetration distance. However high intensities which induce inertial cavitation appear to reduce penetration compared to intensities causing stable cavitation 2. The range of acoustic intensities …	YES	YES	NO	NO	NO	NO	NO	NO	NO	NO	YES	YES	YES	NO	NO	NO	NO	YES	N/A	YES	NO	NO	7	14	1	0.333333	NO	YES	YES	YES	YES	N/A	N/A	YES	N/A	YES	NO	YES	NO	NO	NO
29	Shen, Xiaoli, Lina Huang, Dahui Ma, Jun Zhao, Yi Xie, Qiang Li, Aineng Zeng, Kun Zeng, Ruyin Tian, Tianfu Wang and Siping Chen	2016	Journal of Ophthalmology	Ultrasound Microbubbles Enhance the Neuroprotective Effect of Mouse Nerve Growth Factor on Intraocular Hypertension-Induced Neuroretina Damage in Rabbits	1. To investigate the use of UTMD-mediated mouse nerve growth factor delivery to retinal cells to improve the treatment of optic nerve damage	Non-hypertensive control Hypertensive control MB+drug comparator US+drug comparator		1. The intravitreal delivery of mouse nerve growth factor reduces hypertension-induced retinal damage. 2. The combination of UTMD and mouse nerve growth factor delivery significantly reduces hypertension-induced damage, helps maintain posterior segment structures and reduces flash visual evoked potential latency measurement.	YES	YES	NO	NO	NO	YES	NO	NO	NO	NO	YES	YES	YES	NO	NO	NO	YES	NO	NO	YES	YES	NO	9	13	0	0.409091	NO	NO	NO	YES	NO	YES	YES	YES	NO	YES	NO	YES	NO	NO	YES
30	Jing; Sun Du, Ying; Li, Feng-Hua; Du, Lian-Fang; Duan, You-Rong	2017	Journal of biosciences	Enhanced delivery of biodegradable mPEG-PLGA-PLL nanoparticles loading Cy3-labelled PDGF-BB siRNA by UTMD to rat retina	1. To investigate the safety and efficacy of UTMD-enhance delivery of growth-factor loaded nanoparticles to rat retina	Non-treated control MB+drug comparator, US+drug comparator, Drug-only comparator		1. UTMD significantly improved the delivery and expression of nanoparticle-loaded siRNA in rat retina compared to ultrasound alone, however ultrasound alone increased delivery compared to Nil ultrasound	YES	YES	YES	NO	NO	YES	YES	NO	NO	NO	YES	YES	YES	NO	YES	NO	YES	YES	NO	YES	YES	NO	13	9	0	0.590909	YES	YES	NO	YES	YES	NO	YES	YES	NO	YES	YES	YES	NO	NO	NO
31	Y.; Suen Chau, W. L.; Tse, H. Y.; Wong, H. S.	2017	Eur J Pharm Sci	Ultrasound-enhanced penetration through sclera depends on frequency of sonication and size of macromolecules	1. To investigate the effect of particle size and US frequency on scleral penetration depth using ultrasound	Non-sonicated controls		1. Penetration of dextrans is inversely proportional to increasing size and frequency. 2. At 0.04MHz, it takes 150 minutes to return 70kDa dextran penetration depths to control levels 3. Acoustic streaming contributes to dextran penetration when particle sizes are minimized, and US frequencies are minimized. acoustic streaming ceases to increase scleral penetration at particles equal to or greate…	YES	YES	NO	NO	NO	NO	NO	NO	NO	NO	YES	YES	YES	NO	NO	NO	YES	YES	N/A	YES	YES	NO	9	12	1	0.428571	YES	YES	NO	YES	YES	N/A	N/A	N/A	N/A	YES	NO	YES	NO	NO	NO
32	Di; Chen Huang, Ying-Shan; Thakur, Sachin S.; Rupenthal, Ilva D.	2017	European journal of pharmaceutics and biopharmaceutics : official journal of Arbeitsgemeinschaft fur Pharmazeutische Verfahrenstechnik e.V	Ultrasound-mediated nanoparticle delivery across ex vivo bovine retina after intravitreal injection	1. To assess the delivery of nanoparticles through vitreous and into retinal tissue using ultrasound	Non-sonicated controls		1. Intravitreal ultrasound significantly increases the retinal uptake of nanoparticles within 30 seconds of sonication, extending the sonication duration to 120 seconds does not significantly increase the uptake. Repeated 30s sonications, 15 minutes apart does increase the uptake of nanoparticles to both the neural retina and retinal pigment epithelium. 2. Transscleral ultrasound significantly in…	YES	YES	NO	NO	NO	NO	YES	NO	NO	NO	YES	YES	YES	YES	NO	NO	YES	YES	N/A	YES	NO	NO	10	11	1	0.47619	YES	YES	YES	YES	NO	N/A	N/A	N/A	N/A	YES	YES	YES	NO	NO	YES
33	Ricardo; Chan Lamy, Elliot; Lee, On-Tat; Phone, Audrey; Salgaonkar, Vasant A.; Diederich, Chris J.; Stewart, Jay M.	2018	American journal of translational research	880 kHz ultrasound treatment for drug delivery to the vitreous humor	1. To deliver fluorescein through the sclera using ultrasound	Non-sonicated controls		1. Ultrasound significantly increases the delivery of fluorescein to the posterior segment of the eye	YES	YES	YES	NO	NO	YES	YES	NO	NO	NO	YES	YES	YES	YES	NO	NO	YES	YES	N/A	YES	YES	NO	13	8	1	0.619048	YES	YES	NO	YES	NO	N/A	N/A	N/A	N/A	YES	YES	YES	NO	NO	YES
34	U.; Lee Jegal, J. H.; Lee, J.; Jeong, H.; Kim, M. J.; Kim, K. H.	2019	Sci Rep	Ultrasound-assisted gatifloxacin delivery in mouse cornea, in vivo	1. To enhance the transcorneal delivery of gatifloxacin using ultrasound	Non-sonicated controls non-sonicated, fluorescein or gatifloxacin treated comparator		1. Increasing sonication power above 1.3W/cm^2 greatly increases fluoprescein retention for at least 1 hour 2. Sonication significantly increases gatifloxacin delivery compared to non-sonicated controls, and gatifloxacin slowly penetrates deeper into corneal tissue over the course of 60 minutes	YES	YES	NO	NO	NO	NO	NO	NO	NO	NO	YES	YES	NO	NO	NO	NO	YES	YES	N/A	YES	YES	NO	8	13	1	0.380952	YES	YES	NO	YES	YES	N/A	YES	YES	NO	YES	NO	YES	NO	NO	YES
35	Sachin S.; Chen Thakur, Ying-Shan; Houston, Zachary H.; Fletcher, Nicholas; Barnett, Nigel L.; Thurecht, Kristofer J.; Rupenthal, Ilva D.; Parekh, Harendra S.	2019	European journal of pharmaceutics and biopharmaceutics : official journal of Arbeitsgemeinschaft fur Pharmazeutische Verfahrenstechnik e.V	Ultrasound-responsive nanobubbles for enhanced intravitreal drug migration: An ex vivo evaluation	1. To assess the delivery of nanobubbles through vitreous to the posterior eye using ultrasound	Non-sonicated controls		1. A single sonication cycle delivers a significant portion of the nanobubble population to the posterior eye, and repeated sonication cycles signiifcantly increase the distribution to the posterior eye. 2. 60s of sonication at these parameters does not appear to cause damage to ocular tissues, however the extended sonication duration of 240s does impart significant damage 3. The direction the tr…	YES	YES	NO	NO	NO	NO	NO	NO	NO	NO	YES	YES	NO	YES	NO	NO	YES	YES	N/A	YES	YES	NO	9	12	1	0.428571	YES	YES	YES	YES	NO	N/A	N/A	N/A	N/A	YES	NO	YES	NO	NO	YES
36	Y.; Dixit Touahri, R.; Kofoed, R. H.; Miloska, K.; Park, E.; Raeisossadati, R.; Markham-Coultes, K.; David, L. A.; Rijal, H.; Zhao, J.; Lynch, M.; Hynynen, K.; Aubert, I.; Schuurmans, C.	2020	Theranostics	Focused ultrasound as a novel strategy for noninvasive gene delivery to retinal Müller glia	1. To assess the efficiency of muller cells transfection using UTMD-mediated blood-retinal barrier AAV delivery	Non-sonicated controls		1. Intravitreal microbubble delivery combined with ophthalmic ultrasound is capable of opening the blood-retinal barrier and delivering macromolecules into the retina. 2. Trans-blood-retinal barrier transfection of retinal muller cells is possible using a combination of ultrasound and microbubbles when delivered systemically. This treatment only appears to be effective at high AAV concentrations	NO	YES	NO	NO	NO	NO	YES	NO	NO	NO	YES	YES	NO	NO	NO	NO	YES	YES	NO	YES	NO	NO	7	15	0	0.318182	YES	YES	YES	YES	YES	YES	YES	YES	NO	YES	NO	YES	NO	NO	YES
37	Z.; Aresdhayana Sun, M.; Lu, Z. W.; Chung, J. T.; Lau, L. C. M.; Chau, Y.	2021	Investigative Ophthalmology and Visual Science	Low frequency ultrasound-mediated transcorneal delivery of riboflavin for corneal collagen crosslinking in treating keratoconus	1. To assess the mechanisms of improved transcleral riboflavin delivery using low frequency ultrasound	Non-sonicated controls		1. Increasing sonication power appear to improve permeability, in addition corneoscleral application o fUS appears to improve delivery to the anterior segment of the eye compared to conreal US delivery. Increasing sonication duration increases permeability at higher powers 2. The tight junction proteins ZO-1 and Occludin appear to be responsive to ultrasound application. with ZO-1 signal reducing…	YES	YES	NO	NO	YES	NO	NO	NO	NO	NO	YES	YES	NO	YES	YES	NO	YES	YES	NO	YES	NO	NO	10	12	0	0.454545	YES	YES	YES	YES	YES	YES	YES	YES	NO	YES	YES	YES	NO	NO	NO
									36	36	15	0	9	12	18	0	2	5	37	36	22	7	16	1	33	34	0	35	24	0	0	0	0	0	25	35	17	37	19	4	26	22	0	36	11	34	0	0	19
									1	1	22	37	28	25	19	37	35	32	0	1	15	30	21	36	4	3	22	2	13	37	0	0	0	0	12	2	20	0	18	19	2	7	23	1	26	3	37	37	18
									0	0	0	0	0	0	0	0	0	0	0	0	0	0	0	0	0	0	15	0	0	0	0	0	0	0	0	0	0	0	0	14	9	8	14	0	0	0	0	0	0
									0.972973	0.972973	0.405405	0	0.243243	0.324324	0.486486	0	0.0540541	0.135135	1	0.972973	0.594595	0.189189	0.432432	0.027027	0.891892	0.918919	0	0.945946	0.648649	0	#DIV/0!	#DIV/0!	#DIV/0!	#DIV/0!	0.675676	0.945946	0.459459	1	0.513514	0.108108	0.702703	0.594595	0	0.972973	0.297297	0.918919	0	0	0.513514
									0.027027	0.027027	0.594595	1	0.756757	0.675676	0.513514	1	0.945946	0.864865	0	0.027027	0.405405	0.810811	0.567568	0.972973	0.108108	0.0810811	0.594595	0.0540541	0.351351	1	#DIV/0!	#DIV/0!	#DIV/0!	#DIV/0!	0.324324	0.0540541	0.540541	0	0.486486	0.513514	0.0540541	0.189189	0.621622	0.027027	0.702703	0.0810811	1	1	0.486486
									0	0	0	0	0	0	0	0	0	0	0	0	0	0	0	0	0	0	0.405405	0	0	0	#DIV/0!	#DIV/0!	#DIV/0!	#DIV/0!	0	0	0	0	0	0.378378	0.243243	0.216216	0.378378	0	0	0	0	0	0
									0.972973		0.202703		0.351351			0.027027		0.135135	0.986486		0.391892		0.22973		0.689189				0.324324						0.675676	0.702703		1	0.513514	0.108108	0.432432			0.635135		0.918919	0	0	0.702703
									0.027027		0.797297		0.648649			0.972973		0.864865	0.0135135		0.608108		0.77027		0.209459				0.675676						0.324324	0.297297		0	0.486486	0.513514	0.288288			0.364865		0.0810811	1	1	0.297297
									0		0		0			0		0	0		0		0		0.101351				0						0	0		0	0	0.378378	0.279279			0		0	0	0	0
[truncated: 71 more columns]
